# Supplementary material for: Backtracking and forward checking of human listeriosis clusters identified a multiclonal outbreak linked to Listeria monocytogenes in meat products of a single producer
Source: Emerg Microbes Infect. 2020 Jul 12;9(1):1600–8. doi: 10.1080/22221751.2020.1784044 (PMC7473094; doi:10.1080/22221751.2020.1784044)
Supplement: EMI_Supplement_ENA-Accessions.xlsx [file TEMI_A_1784044_SM1697.xlsx]

## Sheet: Tabelle1
sample_alias	Accession
13-00476	ERS4419154 (SAMEA6659693)
13-01044	ERS4419155 (SAMEA6659694)
13-03570	ERS4419156 (SAMEA6659695)
13-05213	ERS4419157 (SAMEA6659696)
14-02242	ERS2103036 (SAMEA104485094)
14-03077	ERS2103039 (SAMEA104485097)
14-03633	ERS2103040 (SAMEA104485098)
14-03879	ERS4418847 (SAMEA6659385)
14-04042	ERS4418848 (SAMEA6659386)
14-04253	ERS2103045 (SAMEA104485103)
14-04789	ERS2103047 (SAMEA104485105)
14-04961	ERS2103049 (SAMEA104485107)
14-05083	ERS2103050 (SAMEA104485108)
14-05266	ERS4419158 (SAMEA6659697)
14-05359	ERS4419159 (SAMEA6659698)
14-05360	ERS4419160 (SAMEA6659699)
14-05399	ERS4419161 (SAMEA6659700)
14-05646	ERS4419162 (SAMEA6659701)
14-LI00510-0	ERS4418849 (SAMEA6659387)
15-02696	ERS2103126 (SAMEA104485184)
15-02726	ERS4419163 (SAMEA6659702)
15-03239	ERS2103133 (SAMEA104485191)
15-03310	ERS2103135 (SAMEA104485193)
16-00477	ERS2103172 (SAMEA104485230)
16-00805	ERS4419164 (SAMEA6659703)
16-01265	ERS2103199 (SAMEA104485257)
16-01571	ERS2103215 (SAMEA104485273)
16-01618	ERS2103216 (SAMEA104485274)
16-01908	ERS2103226 (SAMEA104485284)
16-02525	ERS2103252 (SAMEA104485310)
16-02555	ERS2103254 (SAMEA104485312)
16-02585	ERS4418850 (SAMEA6659388)
16-02586	ERS4418851 (SAMEA6659389)
16-02725	ERS2103259 (SAMEA104485317)
16-02841	ERS2103262 (SAMEA104485320)
16-02862	ERS2103266 (SAMEA104485324)
16-02902	ERS2103270 (SAMEA104485328)
16-03056	ERS4419165 (SAMEA6659704)
16-03062	ERS2103284 (SAMEA104485342)
16-03341	ERS2103298 (SAMEA104485356)
16-03643	ERS2103308 (SAMEA104485366)
16-03665	ERS2103309 (SAMEA104485367)
16-03703	ERS2103310 (SAMEA104485368)
16-03780	ERS2103314 (SAMEA104485372)
16-03868	ERS2103324 (SAMEA104485382)
16-03885	ERS4419166 (SAMEA6659705)
16-03886	ERS2103325 (SAMEA104485383)
16-03934	ERS2103326 (SAMEA104485384)
16-04180	ERS2103335 (SAMEA104485393)
16-04181	ERS2103336 (SAMEA104485394)
16-04235	ERS2103337 (SAMEA104485395)
16-LI00360-0	ERS4418852 (SAMEA6659390)
17-00472	ERS2103403 (SAMEA104485461)
17-01287	ERS4418853 (SAMEA6659391)
17-01357	ERS4418854 (SAMEA6659392)
17-01478	ERS4418855 (SAMEA6659393)
17-01870	ERS4418856 (SAMEA6659394)
17-02157	ERS4418857 (SAMEA6659395)
17-02392	ERS4418858 (SAMEA6659396)
17-02419	ERS4419167 (SAMEA6659706)
17-02460	ERS4418859 (SAMEA6659397)
17-02677	ERS4418860 (SAMEA6659398)
17-02864	ERS4418861 (SAMEA6659399)
17-03027	ERS4419168 (SAMEA6659707)
17-03524	ERS4419169 (SAMEA6659708)
17-03596	ERS4419170 (SAMEA6659709)
17-03631	ERS4419171 (SAMEA6659710)
17-05073	ERS4419172 (SAMEA6659711)
17-05076	ERS4419173 (SAMEA6659712)
17-05383	ERS4419174 (SAMEA6659713)
17-05799	ERS4419180 (SAMEA6659719)
17-05803	ERS4419181 (SAMEA6659720)
17-06371	ERS4418862 (SAMEA6659400)
17-LI00727-0	ERS4418863 (SAMEA6659401)
17-LI00728-0	ERS4418864 (SAMEA6659402)
17-LI00729-0	ERS4418865 (SAMEA6659403)
17-LI00730-0	ERS4418866 (SAMEA6659404)
17-LI00766-0	ERS4418867 (SAMEA6659405)
17-LI00767-0	ERS4418868 (SAMEA6659406)
17-LI00811-0	ERS4418869 (SAMEA6659407)
17-LI00916-0	ERS4418870 (SAMEA6659408)
17-LI00917-0	ERS4418871 (SAMEA6659409)
17-LI00969-0	ERS4418872 (SAMEA6659410)
17-LI00970-0	ERS4418873 (SAMEA6659411)
17-LI00971-0	ERS4418874 (SAMEA6659412)
17-LI00972-0	ERS4418875 (SAMEA6659413)
17-LI00973-0	ERS4418876 (SAMEA6659414)
17-LI00974-0	ERS4418877 (SAMEA6659415)
17-LI00975-0	ERS4418878 (SAMEA6659416)
17-LI00976-0	ERS4418879 (SAMEA6659417)
17-LI00977-0	ERS4418880 (SAMEA6659418)
17-LI00978-0	ERS4418881 (SAMEA6659419)
17-LI00980-0	ERS4418882 (SAMEA6659420)
17-LI00983-0	ERS4418883 (SAMEA6659421)
17-LI00984-0	ERS4418884 (SAMEA6659422)
17-LI00985-0	ERS4418885 (SAMEA6659423)
17-LI00986-0	ERS4418886 (SAMEA6659424)
17-LI00987-0	ERS4418887 (SAMEA6659425)
17-LI00988-0	ERS4418888 (SAMEA6659426)
17-LI00990-0	ERS4418889 (SAMEA6659427)
17-LI00991-0	ERS4418890 (SAMEA6659428)
17-LI00992-0	ERS4418891 (SAMEA6659429)
17-LI00993-0	ERS4418892 (SAMEA6659430)
17-LI00994-0	ERS4418893 (SAMEA6659431)
17-LI00995-0	ERS4418894 (SAMEA6659432)
17-LI00996-0	ERS4418895 (SAMEA6659433)
17-LI00997-0	ERS4418896 (SAMEA6659434)
17-LI00998-0	ERS4418897 (SAMEA6659435)
17-LI00999-0	ERS4418898 (SAMEA6659436)
17-LI01000-0	ERS4418899 (SAMEA6659437)
17-LI01002-0	ERS4418900 (SAMEA6659438)
17-LI01003-0	ERS4418901 (SAMEA6659439)
17-LI01005-0	ERS4418902 (SAMEA6659440)
17-LI01006-0	ERS4418903 (SAMEA6659441)
17-LI01007-0	ERS4418904 (SAMEA6659442)
17-LI01008-0	ERS4418905 (SAMEA6659443)
17-LI01009-0	ERS4418906 (SAMEA6659444)
17-LI01010-0	ERS4418907 (SAMEA6659445)
17-LI01011-0	ERS4418908 (SAMEA6659446)
17-LI01012-0	ERS4418909 (SAMEA6659447)
17-LI01013-0	ERS4418910 (SAMEA6659448)
17-LI01014-0	ERS4418911 (SAMEA6659449)
17-LI01015-0	ERS4418912 (SAMEA6659450)
17-LI01016-0	ERS4418913 (SAMEA6659451)
17-LI01017-0	ERS4418914 (SAMEA6659452)
17-LI01018-0	ERS4418915 (SAMEA6659453)
17-LI01019-0	ERS4418916 (SAMEA6659454)
17-LI01020-0	ERS4418917 (SAMEA6659455)
17-LI01021-0	ERS4418918 (SAMEA6659456)
17-LI01022-0	ERS4418919 (SAMEA6659457)
17-LI01023-0	ERS4418920 (SAMEA6659458)
17-LI01024-0	ERS4418921 (SAMEA6659459)
17-LI01031-0	ERS4418922 (SAMEA6659460)
17-LI01032-0	ERS4418923 (SAMEA6659461)
17-LI01033-0	ERS4418924 (SAMEA6659462)
18-00200	ERS4419175 (SAMEA6659714)
18-00305	ERS4418925 (SAMEA6659463)
18-03370	ERS4419176 (SAMEA6659715)
18-04057	ERS4419177 (SAMEA6659716)
18-04187	ERS4419178 (SAMEA6659717)
18-05769	ERS4419179 (SAMEA6659718)
18-LI00244-0	ERS4418926 (SAMEA6659464)
18-LI00245-0	ERS4418927 (SAMEA6659465)
18-LI00246-0	ERS4418928 (SAMEA6659466)
18-LI00247-0	ERS4418929 (SAMEA6659467)
18-LI00248-0	ERS4418930 (SAMEA6659468)
18-LI00249-0	ERS4418931 (SAMEA6659469)
18-LI00250-0	ERS4418932 (SAMEA6659470)
18-LI00251-0	ERS4418933 (SAMEA6659471)
18-LI00252-0	ERS4418934 (SAMEA6659472)
18-LI00253-0	ERS4418935 (SAMEA6659473)
18-LI00254-0	ERS4418936 (SAMEA6659474)
18-LI00255-0	ERS4418937 (SAMEA6659475)
18-LI00256-0	ERS4418938 (SAMEA6659476)
18-LI00257-0	ERS4418939 (SAMEA6659477)
18-LI00258-0	ERS4418940 (SAMEA6659478)
18-LI00259-0	ERS4418941 (SAMEA6659479)
18-LI00260-0	ERS4418942 (SAMEA6659480)
18-LI00261-0	ERS4418943 (SAMEA6659481)
18-LI00262-0	ERS4418944 (SAMEA6659482)
18-LI00263-0	ERS4418945 (SAMEA6659483)
18-LI00264-0	ERS4418946 (SAMEA6659484)
18-LI00265-0	ERS4418947 (SAMEA6659485)
18-LI00266-0	ERS4418948 (SAMEA6659486)
18-LI00267-0	ERS4418949 (SAMEA6659487)
18-LI00268-0	ERS4418950 (SAMEA6659488)
18-LI00269-0	ERS4418951 (SAMEA6659489)
18-LI00270-0	ERS4418952 (SAMEA6659490)
18-LI00271-0	ERS4418953 (SAMEA6659491)
18-LI00272-0	ERS4418954 (SAMEA6659492)
18-LI00273-0	ERS4418955 (SAMEA6659493)
18-LI00274-0	ERS4418956 (SAMEA6659494)
18-LI00275-0	ERS4418957 (SAMEA6659495)
18-LI00276-0	ERS4418958 (SAMEA6659496)
18-LI00277-0	ERS4418959 (SAMEA6659497)
18-LI00278-0	ERS4418960 (SAMEA6659498)
18-LI00279-0	ERS4418961 (SAMEA6659499)
18-LI00280-0	ERS4418962 (SAMEA6659500)
18-LI00281-0	ERS4418963 (SAMEA6659501)
18-LI00282-0	ERS4418964 (SAMEA6659502)
18-LI00283-0	ERS4418965 (SAMEA6659503)
18-LI00284-0	ERS4418966 (SAMEA6659504)
18-LI00285-0	ERS4418967 (SAMEA6659505)
18-LI00286-0	ERS4418968 (SAMEA6659506)
18-LI00287-0	ERS4418969 (SAMEA6659507)
18-LI00288-0	ERS4418970 (SAMEA6659508)
18-LI00289-0	ERS4418971 (SAMEA6659509)
18-LI00290-0	ERS4418972 (SAMEA6659510)
18-LI00291-0	ERS4418973 (SAMEA6659511)
18-LI00292-0	ERS4418974 (SAMEA6659512)
18-LI00293-0	ERS4418975 (SAMEA6659513)
18-LI00294-0	ERS4418976 (SAMEA6659514)
18-LI00295-0	ERS4418977 (SAMEA6659515)
18-LI00296-0	ERS4418978 (SAMEA6659516)
18-LI00297-0	ERS4418979 (SAMEA6659517)
18-LI00298-0	ERS4418980 (SAMEA6659518)
18-LI00300-0	ERS4418981 (SAMEA6659519)
18-LI00301-0	ERS4418982 (SAMEA6659520)
18-LI00302-0	ERS4418983 (SAMEA6659521)
18-LI00303-0	ERS4418984 (SAMEA6659522)
18-LI00304-0	ERS4418985 (SAMEA6659523)
18-LI00305-0	ERS4418986 (SAMEA6659524)
18-LI00306-0	ERS4418987 (SAMEA6659525)
18-LI00330-0	ERS4418988 (SAMEA6659526)
18-LI00331-0	ERS4418989 (SAMEA6659527)
18-LI00332-0	ERS4418990 (SAMEA6659528)
18-LI00333-0	ERS4418991 (SAMEA6659529)
18-LI00334-0	ERS4418992 (SAMEA6659530)
18-LI00335-0	ERS4418993 (SAMEA6659531)
18-LI00336-0	ERS4418994 (SAMEA6659532)
18-LI00337-0	ERS4418995 (SAMEA6659533)
18-LI00338-0	ERS4418996 (SAMEA6659534)
18-LI00339-0	ERS4418997 (SAMEA6659535)
18-LI00340-0	ERS4418998 (SAMEA6659536)
18-LI00341-0	ERS4418999 (SAMEA6659537)
18-LI00342-0	ERS4419000 (SAMEA6659538)
18-LI00343-0	ERS4419001 (SAMEA6659539)
18-LI00344-0	ERS4419002 (SAMEA6659540)
18-LI00345-0	ERS4419003 (SAMEA6659541)
18-LI00346-0	ERS4419004 (SAMEA6659542)
18-LI00347-0	ERS4419005 (SAMEA6659543)
18-LI00348-0	ERS4419006 (SAMEA6659544)
18-LI00349-0	ERS4419007 (SAMEA6659545)
18-LI00350-0	ERS4419008 (SAMEA6659546)
18-LI00351-0	ERS4419009 (SAMEA6659547)
18-LI00352-0	ERS4419010 (SAMEA6659548)
18-LI00353-0	ERS4419011 (SAMEA6659549)
18-LI00354-0	ERS4419012 (SAMEA6659550)
18-LI00414-0	ERS4419013 (SAMEA6659551)
18-LI00415-0	ERS4419014 (SAMEA6659552)
18-LI00417-0	ERS4419015 (SAMEA6659553)
18-LI00418-0	ERS4419016 (SAMEA6659554)
18-LI00419-0	ERS4419017 (SAMEA6659555)
18-LI00420-0	ERS4419018 (SAMEA6659556)
18-LI00421-0	ERS4419019 (SAMEA6659557)
18-LI00422-0	ERS4419020 (SAMEA6659558)
18-LI00487-0	ERS4419021 (SAMEA6659559)
18-LI00488-0	ERS4419022 (SAMEA6659560)
18-LI00491-0	ERS4419023 (SAMEA6659561)
18-LI00539-0	ERS4419024 (SAMEA6659562)
18-LI00540-0	ERS4419025 (SAMEA6659563)
18-LI00541-0	ERS4419026 (SAMEA6659564)
18-LI00542-0	ERS4419027 (SAMEA6659565)
18-LI00543-0	ERS4419028 (SAMEA6659566)
18-LI00635-0	ERS4419029 (SAMEA6659567)
18-LI00636-0	ERS4419030 (SAMEA6659568)
18-LI00643-0	ERS4419031 (SAMEA6659569)
18-LI00714-0	ERS4419032 (SAMEA6659570)
18-LI00715-0	ERS4419033 (SAMEA6659571)
18-LI00716-0	ERS4419034 (SAMEA6659572)
18-LI00717-0	ERS4419035 (SAMEA6659573)
18-LI00718-0	ERS4419036 (SAMEA6659574)
18-LI00719-0	ERS4419037 (SAMEA6659575)
18-LI00720-0	ERS4419038 (SAMEA6659576)
18-LI00722-0	ERS4419039 (SAMEA6659577)
18-LI00723-0	ERS4419040 (SAMEA6659578)
18-LI00724-0	ERS4419041 (SAMEA6659579)
18-LI00725-0	ERS4419042 (SAMEA6659580)
18-LI00726-0	ERS4419043 (SAMEA6659581)
18-LI00727-0	ERS4419044 (SAMEA6659582)
18-LI00728-0	ERS4419045 (SAMEA6659583)
18-LI00729-0	ERS4419046 (SAMEA6659584)
18-LI00730-0	ERS4419047 (SAMEA6659585)
18-LI00731-0	ERS4419048 (SAMEA6659586)
18-LI00732-0	ERS4419049 (SAMEA6659587)
18-LI00733-0	ERS4419050 (SAMEA6659588)
18-LI00734-0	ERS4419051 (SAMEA6659589)
18-LI00735-0	ERS4419052 (SAMEA6659590)
18-LI00736-0	ERS4419053 (SAMEA6659591)
18-LI00737-0	ERS4419054 (SAMEA6659592)
18-LI00738-0	ERS4419055 (SAMEA6659593)
18-LI00739-0	ERS4419056 (SAMEA6659594)
18-LI00740-0	ERS4419057 (SAMEA6659595)
18-LI00741-0	ERS4419058 (SAMEA6659596)
18-LI00742-0	ERS4419059 (SAMEA6659597)
18-LI00743-0	ERS4419060 (SAMEA6659598)
18-LI00744-0	ERS4419061 (SAMEA6659599)
18-LI00745-0	ERS4419062 (SAMEA6659600)
18-LI00746-0	ERS4419063 (SAMEA6659601)
18-LI00747-0	ERS4419064 (SAMEA6659602)
18-LI00748-0	ERS4419065 (SAMEA6659603)
18-LI00749-0	ERS4419066 (SAMEA6659604)
18-LI00750-0	ERS4419067 (SAMEA6659605)
18-LI00751-0	ERS4419068 (SAMEA6659606)
18-LI00752-0	ERS4419069 (SAMEA6659607)
18-LI00753-0	ERS4419070 (SAMEA6659608)
18-LI00754-0	ERS4419071 (SAMEA6659609)
18-LI00755-0	ERS4419072 (SAMEA6659610)
18-LI00756-0	ERS4419073 (SAMEA6659611)
18-LI00757-0	ERS4419074 (SAMEA6659612)
18-LI00759-0	ERS4419075 (SAMEA6659613)
18-LI00760-0	ERS4419076 (SAMEA6659614)
18-LI00761-0	ERS4419077 (SAMEA6659615)
18-LI00762-0	ERS4419078 (SAMEA6659616)
18-LI00766-0	ERS4419079 (SAMEA6659617)
18-LI00767-0	ERS4419080 (SAMEA6659618)
18-LI00768-0	ERS4419081 (SAMEA6659619)
18-LI00769-0	ERS4419082 (SAMEA6659620)
18-LI00770-0	ERS4419083 (SAMEA6659621)
18-LI00771-0	ERS4419084 (SAMEA6659622)
18-LI00772-0	ERS4419085 (SAMEA6659623)
18-LI00773-0	ERS4419086 (SAMEA6659624)
18-LI00774-0	ERS4419087 (SAMEA6659625)
18-LI00775-0	ERS4419088 (SAMEA6659626)
18-LI00779-0	ERS4419089 (SAMEA6659627)
18-LI00780-0	ERS4419090 (SAMEA6659628)
18-LI00781-0	ERS4419091 (SAMEA6659629)
18-LI00782-0	ERS4419092 (SAMEA6659630)
18-LI00783-0	ERS4419093 (SAMEA6659631)
18-LI00784-0	ERS4419094 (SAMEA6659632)
18-LI00785-0	ERS4419095 (SAMEA6659633)
18-LI00786-0	ERS4419096 (SAMEA6659634)
